# Supplementary material for: Impact of maternal intermittent fasting during pregnancy on cardiovascular, metabolic and renal function in adult rat offspring
Source: PLoS One. 2022 Mar 10;17(3):e0258372. doi: 10.1371/journal.pone.0258372 (PMC8912128; doi:10.1371/journal.pone.0258372)
Supplement: S1 Dataset — (XLSX) [file pone.0258372.s007.xlsx]

## Sheet: Sheet1
PONE-D-21-30423
Impact of maternal intermittent fasting during pregnancy on cardiovascular, metabolic and renal function in adult rat offspring
Alaa Alkhalefah, Heather J. Eyre, Rezwana Hussain, Jocelyn D. Glazier, Nick Ashton
Figure 1 A
Postnatal Day	C													IF
1	5.71	5.8	5.62	7.11	7.15	6.01	6.19	6.56	6.59	7.38	7.71			6.69	6.03	5.81	6.26	5.78	5.49	5.93	7.88	6.11	6.14	6.55	6.19	6.55
2	6.98	6.61	6.85	8.84	8.99	6.6	7.52	6.59	8.28	10.26	8.62			7.69	7.4	6.37	7.83	7.51	6.9	7.31	9.18	7.06	7.28	7.42	6.99	7.82
3	8.07	8.26	8.05	10.61	10.79	8.52	9.14	8.31	9.99	11.24	10.19			9.21	8	7.31	9.1	8.65	7.94	8.95	10.49	8.3	8.71	8.81	8.08	9.4
4	10	9.99	9.68	13	12.68	10.11	11.03	9.85	12.04	12.07	12.38			11.25	9.63	8.69	10.99	10.1	9.12	10.24	12.48	9.95	10.41	10.64	9.93	11.06
5	11.91	11.49	11	15.02	14.27	11.94	12.95	11.7	14.15	14.11	14.44			13.21	10.92	9.97	12.88	11.47	11.22	12.18	13.58	11.98	12.95	12.45	11.96	14.75
6	14.07	13.61	13.45	18.03	16.59	14.06	15.31	14.01	16.38	16.25	17.11			16.07	13.07	11.6	14.52	13.85	13.5	14.06	14.56	13.79	15.33	14.96	15.37	16.5
7	16.89	15.99	15.46	20	18.97	16.07	17.56	16.03	20.95	18.85	20.18			18.84	15.09	13.65	17.03	16.07	16.88	16.8	16.15	16.18	17.56	17.63	17.59	17.41
8	18.77	18	17.98	22.3	21	18.85	19.88	18.34	22.85	20.47	22.65			21.75	17.4	15.37	19.64	19.14	19.45	18.52	18.85	18.44	20.03	20.4	18.69	20.04
9	22.96	20.79	20.79	26.7	24.06	22	21.99	20.49	26.09	23.25	24.29			24.7	20.91	17	22.51	22.92	23	22.85	21.3	20.69	22.84	22.12	21.46	22.01
10	25.12	23.4	23	30.1	26.87	25.03	25.09	22.89	29.32	26.16	27.54			27.29	23.4	19.5	25	26	26	25.23	23.83	23.3	23.86	24.98	23.69	24.71
11	29.09	26.93	25.76	34	29.06	27.1	28.11	25.71	32.35	29.13	31.69			30.76	26.71	22	27.8	28.68	29.2	28.5	26.89	25.66	25.19	27.64	26.21	27.66
12	32.69	30.2	28.63	38	33	30.06	31.16	28.59	34.57	32.65	35.15			35.03	29.1	25	30.94	31	33	31.81	29.43	28.24	28.23	30.67	28.46	30.48
13	34.21	31	32.5	42.1	35.8	33	34.08	31.31	37.61	34.66	38.48			39	32	27.99	33.9	35	37	34	32.04	31.26	31.17	33.84	30.55	33.13
14	38.75	35.29	48.81	45	38.03	35.25	36.7	34	40.54	41	40.37			42	34.31	29.1	37	39	38	38.6	34.63	32.56	33.28	36.37	33.54	35.26
16	43.9	39.1	42	49	43.61	41.25	42.46	39.27	44.43	45.64	47.08			46	40	33.1	39	44.2	45	43	39.95	37.92	38.96	42	38.01	41.1
18	51	47.16	50	53	50.4	46.66	48.33	44	55.65	55.99	52.56			53	48.94	36	46	50	42.7	47.51	45.33	42.32	43.2	46.35	42.05	45.03
20	57.7	52.1	57.8	65	58.23	53.05	57.36	50.29	60.32	61.42	60.43			59.8	58.2	39.88	51	60.4	59.94	54	53.13	49.67	49.62	52.39	47.12	61.48
22	65.4	60	62.5	74	65	62.22	65.8	59.63	75.66	72.62	68.83			65	66.5	50.7	63	69.31	73	62.31	60.77	58.12	58.7	61.85	55.65	58.94
24	77.2	72.1	72.59	86	79	74.9	76.8	71.32	81.82	84.01	81.25			81	78.99	60.77	74.25	82.2	82.1	73.8	72.35	69.14	66.97	74.59	67.76	70.36
26	88.91	85.62	77.8	100	92	87.46	90.8	82.1	88.13	100.12	95.83			96	87.32	72	88	93.39	94	81.3	84.79	81.87	80.92	85.22	79.77	82.15
28	101	100	94.9	120	109	107.36	103.82	96.06	105.02	115.56	109.57			113.5	96.46	89	117	108	104	93.25	97.58	93.99	93.17	99.61	91.79	94.18
Figure 1B
Postnatal Week	CM																																										CF
5	133.85	131.92	120.59	133.67	105	116	119	112	126	109	112	109	109.9	110.58	109.9	110	135	120	128.22	126.81	105.49	121.51	129.07	105.74	103.04	103.53	93.93	92.78	88.26	108.85	129.07	105.74	103.04	103.53	93.93	92.78	88.26	108.85					92.4	99	96.14	82.78	80.57	85.68	84.67
6	186.54	185.84	166.27	165.6	122.52	126.85	127.27	124.87	153.31	136.47	148.5	133.73	135.98	136.13	131.61	133.67	171.98	169.24	174.44	160.94	170.89	209.72	213.53	144.61	154.66	186	161.72	168.41	161.22	179.01	213.53	144.61	154.66	186	161.72	168.41	161.22	179.01					122	128	131	129.7	97.58	103.23	113.72
7	243.53	244.02	224.8	220.62	174.42	184.54	172.22	168.6	215.95	211.9	220.77	229.78	208.77	213.29	228.06	238.1	195.16	211.24	205.51	207.99	240.23	279.78	282.49	184.35	225.76	240.78	202.73	252	238.15	252.15	282.49	184.35	225.76	240.78	202.73	252	238.15	252.15					152.55	156.76	153.96	154.56	138.16	124.92	142.37
8	298.82	294.79	256.25	261.25	226.29	239.7	218.18	205.03	302.91	299.64	305.49	307.64	301.65	289.85	270.6	294	234.29	223.2	221.7	238.7	292.94	330.25	343.32	216.17	288.48	317.69	286.23	339.88	314.85	298.67	343.32	216.17	288.48	317.69	286.23	339.88	314.85	298.67					175.8	184.12	179.8	172.31	159.17	160.75	153.33
9	334.4	326.03	283.16	309.52	239.5	259.28	294	320.62	358.5	338	340	348	355.9	359	339	354	326.7	337.9	319.6	303.3	338.69	381.28	393.35	328.85	328.57	357.07	323.4	411.69	367.82	353.79	393.35	328.85	328.57	357.07	323.4	411.69	367.82	353.79					198.4	187.88	184.32	193.24	177.41	169.38	192.8
10	377.66	377.62	394	323.05	337	354.54	320.62	397	424.8	383.4	400.7	401	418.7	407	406	410	380	399	378	370	397.02	417.02	427.54	345.88	372.62	434.81	388.56	445.93	409.11	412.87	427.54	345.88	372.62	434.81	388.56	445.93	409.11	412.87					210.6	221.9	213.96	226.78	203	217.69	177.02
11	413.7	402.7	420.8	391.41	381.86	406.75	397	429	454.9	413.4	425.7	435	431.9	476.2	429	470	417.1	405.5	398.6	428.3	430.9	451.12	453.41	355.69	396.2	468.76	415.47	462.18	418.55	449.5	453.41	355.69	396.2	468.76	415.47	462.18	418.55	449.5					219.64	233.54	218.41	224.42	189.9	189.5	220.44
12	430.3	420	450	438	429	450	434	500	507	448.9	486	490	469.9	519.7	490	520	480	496	457	500	448.68	439.34	462.07	363.37	419.21	488.56	440.83	478	450.77	479.15	462.07	363.37	419.21	488.56	440.83	478	450.77	479.15					226.1	243.2	228	230.7	237.1	231	233
Figure 2A
Time (min)	CM							CF							IFM							IFF
0	7	6.1	5.2	5.3	6.4	5.9		6.4	5	7.3	6.4	5.5	4.4		5.1	7.5	5.7	5.2	4.9	5	9.4	6.9	5	5.7	4.9	4.5	5	5.6
15	11.5	13.4	11.1	13.5	12.5	10.5		10.3	10.5	9.9	8.3	12.9	11.9		10.7	11.7	15.4	11.9	10	12	17.3	10.2	9.8	14.2	12.6	12.7	12.6	10.4
30	10.9	16.6	14	9.8	14.5	13.3		8.7	8.3	15.2	10.7	12	14.3		10.3	16.1	11.6	11.2	16.3	10.5	8.9	6.3	6.9	15.1	13	10.9	10.2	8.9
60	9.8	15.4	6.5	10.2	13.8	12.4		8.8	6.7	12.5	7.5	10.5	10.2		10.6	11.7	6.6	6.7	8.8	8.3	8	6.7	6.6	9.3	6.3	9	7.1	9.4
120	8	9.3	7.5	7.2	5.9	8.8		9	5.3	6.2	9	6.4	6		8.7	8.2	6	7.4	7.5	6.8	7.8	5.8	7	6.3	6	4.7	6.8	9.8
Figure 2B
Time (min)	CM						CF						IFM						IFF
0	6.4	5.2	5.4	5	5.7		4.8	5.3	5.4	6.3	5.7		5.5	6.2	6.5	5.9	5.9	7	5.5	6.9	6.2	6.5	7.2	7.2
15	9.4	8.9	6.4	7.3	7.3		6	5.1	4.4	7.5	7.9		8	7.9	9	3.9	5.7	7	3	6.5	5.9	6.4	5.3	6.1
30	5.7	4.7	5.4	7.4	4.5		3.2	3	3.4	6.4	4.1		5.2	6.6	7.5	4.5	4.4	4.3	4.8	4.6	5.7	2.6	3.4	4.3
60	5.7	3.5	6.2	5.7	2.5		3.9	2	1.6	3.1	2.6		4.3	7.3	5	2.2	4.3	5.4	2.7	3.1	2.2	4.4	4.4	4.2
90	2.7	4	4.2	5.2	1.8		3.6	2.9	1.1	3.4	3.1		4.7	6.6	3.9	1.6	3.5	3.5	4.4	3.9	2.5	2.6	3.3	4.2
120	3.3	3.6	5.2	4	1.5		2.5	3.8	1	2.7	2.9		4.1	6.3	4	1.8	5.2	5.4	3.1	4	2.4	2.7	3.2	3.3
Figure 3A
	C													IF
Male	7.4	6.73	9.89	5.01	9.22	10.44	9.65	9.67	2.96	14.33				5.17	9.45	8.9	7.03	15.26	7.78	13.73	5.6	7.05	13.76
Female	13.41	11.51	19	13.2	12.52	22.01	18.56	22.37	19.45	16.26				11.68	18.09	4.46	16.99	20.09	16.69	16.18	9.2	30.99	18.44	20.49	17.94
Figure 3B
	Control													IF
Male	0.175	0.35	0.2	0.3625	0.4875	0.45	0.5625	0.175	0.2875	0.725			0.425	0.5125	0.3875	0.4	0.225	0.2375	0.3	0.4	0.55	0.4375
Female	0.4375	0.125	0.4375	0.3875	0.4875	0.4	0.425	0.6	0.625	0.3875			0.7625	0.975	0.475	0.45	0.4875	0.5	0.475	0.3625	0.625	1.063	0.525	0.2625
Figure 3C
	Control													IF
Male	6.827	4.191	4.927	13.45	8.891	8.455	9.545	7.555	6.264	8.109				15.95	4.036	10.49	8.255	9.018	7.564	8.236	6.891	10.69	12.11
Female	31.17	32.49	37.49	15.38	23.17	13.51	29.2	23.93	10.93					34.87	13.1	19.75	26.65	26.02	21.41	17.29	13.03	21.67	22.33	14.64	12.54
Figure 3D
	Control													IF
Male	0.7273	0.2273	0.7455	1.745	0.8455	0.9182	0.7182	0.9091	0.6818	0.6273				1.536	0.3636	1.191	1.291	0.1636	0.9273	0.7091	0.7909	1.055	1.064
Female	3.691	0.3091	3.4	4.4	2.055	2.9	1.145	2.282	2.791	1.118				3.709	1.3	2.027	3.255	2.5	2.082	1.764	1.682	2.582	2.236	0.9273	1.127
Figure 4
	C Saline		C Water		IF Saline		IF Water
CM	8.08	1.41	7.644	1.27
IFM					9.483	2.42	7.293	1.72
CF	22.5	3.22	5.526	0.94
IFF					23.6	4.42	7.79	2.09
Figure 5A
Week	CM 4% NaCl										CF 4% NaCl										CM 1% NaCl										CF 1% NaCl
5	112.61	107.11	117.75	123.02	114.6	109.13	98.47	100	103.19	106.71	100.11	109.21	104.46	100.4	105.74	99.91	95.42	92.82	89.05	89.91	108.85	105.49	121.51	129.07	105.74	103.04	103.53	93.93	92.78	88.26	100.97	95.64	115.09	105.42	105.87	90.96	93.85	84.32	94.66	91.91
6	181.09	148.85	187.97	200.06	170.81	168	138.74	142.92	176.54	187.1	138.67	137.69	157.23	162.45	144.61	135.04	144.28	142.28	141.22	137.06	179.01	170.89	209.72	213.53	144.61	154.66	186	161.72	168.41	161.22	147.27	137.66	172.71	158.53	149.27	130.53	149.37	142.24	144.04	142.57
7	258.87	214.76	260.61	270.97	252.1	240.39	226.1	232	287.64	277.87	175.22	167.53	179.58	186.64	184.35	154.97	173.92	175.48	174.72	181.02	252.15	240.23	279.78	282.49	184.35	225.76	240.78	202.73	252	238.15	186.45	163.62	199.64	188.22	195.54	163.09	179.19	170.6	177.52	185.93
8	289.13	242.25	313.26	325.34	305.47	282.6	292.38	291	356.37	358.96	191.86	182.93	209.66	210.7	216.17	202.31	200.29	203.47	198.08	211.65	298.67	292.94	330.25	343.32	216.17	288.48	317.69	286.23	339.88	314.85	202.54	174.05	224.13	210.26	223.58	185.32	220.48	199.86	210.66	220.47
9	354.33	299.16	349.03	373.34	367.29	338.61	325.97	332.95	414.2	424.3	207.2	201.29	223.7	219.68	228.85	217.66	213.41	224.45	212.5	225.05	353.79	338.69	381.28	393.35	328.85	328.57	357.07	323.4	411.69	367.82	221.96	194.26	234.57	219.02	248.74	212.65	239.91	207.87	235.01	246.5
10	388	344.5	377.37	402.94	418.61	381.81	377.98	399.29	447.74	451.51	226.22	209.44	232.89	232.35	245.88	227.28	242.14	247.96	222.34	239.14	412.87	397.02	417.02	427.54	345.88	372.62	434.81	388.56	445.93	409.11	248.3	214.84	254.55	224.28	264.13	229.86	266	225.3	246.33	259.47
11	420.91	385.44	406.42	424.76	452.43	406.12	410.33	454.8	478.25	477.59	241.35	233.82	249.62	245	255.69	246.79	254.87	268.7	235.32	248.44	449.5	430.9	451.12	453.41	355.69	396.2	468.76	415.47	462.18	418.55	257	219.05	265.07	236.49	280.88	238.26	282	240.31	251.91	269.01
12	466.09	399.78	444.3	458.02	464.3	425.69	433.09	477.06	495.66	494.54	242.86	240.32	279.14	270.65	263.37	253.92	266.84	280.02	229.29	247.58	479.15	448.68	439.34	462.07	363.37	419.21	488.56	440.83	478	450.77	271.72	224.31	286.67	248.21	275.53	243.82	286.59	241.94	264	274.18
Figure 5B
Week	IFM 4% NaCl												IFF 4% NaCl												IFM 1% NaCl												IFF 1% NaCl
5	107.31	103.88	101.92	95.53	102.32	98.67	111.57	110.99	98.32	102.99	105.35	96.33	91.15	91.42	98.85	82.08	90.19	85.66	89.36	80.29	102.59	84.1	92	89.2	110.71	92.4	103.29	98.32	95.26	99.77	98.48	98.7	98.32	95.26	99.3	101	87.26	95.22	94.73	91.1	86.98	85.97	89.45	102.36	86.22	92.88	85	89
6	189.63	182.98	158.59	152.76	183.48	181.29	188.17	194.45	182.1	181.23	187.93	153.54	141.92	142.2	140.07	123.23	132.15	141.27	145.9	118.89	148.97	125.6	143	130.67	173.42	145.65	169.38	182.43	177.4	166.99	170.64	165.98	182.43	177.4	161	158.91	137.89	148.13	142.32	135.61	152.52	144.23	135.16	158.28	152.96	144.87	141	140.49
7	248.14	240.07	222.78	205.54	277.93	259.16	247.32	253.71	258.87	241.44	249.55	206.78	167.67	171.52	169.39	159.37	158.82	176.81	182.67	148.89	183.16	158.94	169	156.74	235.48	202.47	227.39	266.51	255.78	221.64	228.92	220.54	266.51	255.78	238	220.96	162.4	182.57	176.18	152.5	193.12	182.66	162.6	187.19	194.3	179.4	183.3	167.1
8	318.37	307.23	284.29	263.71	357.42	342.01	328.29	344.33	341.91	309.23	320.52	264.631	191.42	195.65	187.07	184.49	181.11	202.29	201.67	180.12	211.83	186.1	193.76	179.89	285.23	265.33	286.3	355.67	334.21	293.67	311.44	291.76	355.67	334.21	310	282.88	175.85	207.81	209.77	182.72	236.08	214.21	199.87	228.43	235.63	203.99	209.99	180.5
9	380.8	381.48	346.64	334.68	399.48	372.11	378.16	382.55	371.51	383.22	385.1	335.96	217.68	224.06	216.42	207.23	201.47	211.73	205.46	191.79	219.34	210	218.3	200.33	358.2	332.19	343.77	386.81	357.8	334.21	354.53	335.27	386.81	357.8	349.99	348	197.41	237.95	232.39	204.15	243.8	221.82	213.19	238.46	245	231.65	219.76	200.8
10	420.51	412.97	382.87	360.8	420	401.24	412.94	423.2	400	414.68	424.6	361.6	235.97	238.94	234.14	216.89	207.02	222.34	231.12	206.81	232.5	217.77	237.4	210.1	395.63	378.1	386.6	414.22	381.64	341.9	386.5	343.1	414.22	381.64	379.8	383.94	213.53	251.81	247.18	219.82	253.37	233.49	219.01	254	252.55	249.9	230	220.7
11	446.87	434.8	411.97	383.59	438.97	412.86	449.34	442.71	410.99	436	449.53	384.87	241.24	248.06	233.91	227.24	216.05	224.32	223.63	209.18	241.37	229.85	240.32	220	429.26	404.99	417.81	438.32	411.95	383.9	408.47	385	438.32	411.95	409	415.17	217.15	262.13	259.29	225.34	263.76	242.92	229.88	264.76	260	261.22	238.99	230
12	476.08	458.41	456.06	427.92	462.79	441.96	467.61	469.38	440.25	459.59	478.1	429.09	255.02	263.37	248.71	245.12	228.51	232.34	233.65	212.85	256.67	250	256.85	230	451.94	447.26	460.14	456.93	428.93	394.96	417.07	395.9	456.93	428.93	430	459.77	245	273.33	277.41	235.27	268.89	252.68	237.28	265.45	264.34	270	255.84	249
Figure 6A
	C 4% NaCl							IF 4% NaCl
Male	1.1	1.2	1.8	0.4	1.2			3	0.1	0.8	1.2	5.5	3.7	2.6
Female	1.1	1.6	0.5	1.2	0.3				0.5	0.5	0.8	0.2	0.2	0.1
Fgiure 6B
	C (HS) N = 5								IF (HS) N = 6
Male	345.025	222.498	191.623	351.832	146.723				230.926	518.948	483.26	437.685	537.749	411.62	351.832	659.668
Female	205.581	121.978	209.164	203.213	177.631	306.285			516.958	597.735	205.581	408.244	278.174	429.374	210.5
Figure 7A
	C 4% NaCl													IF 4% NaCl
Male	6.74	5.26	12.03	5.4	3.95	11.6	4.58	3.3	17.88	10.91				8.69	5.03	6.97	4.99	8.2	6.29	13	15.16	18.54
Female	6.93	9.13	5.85	5.6	12.34	7.93	9.43	6.5	4.69					8.85	11.11	10.92	4.49	6.72	7.53	12	12.89	13.71	14.61	11.15
Figure 7B
	Control													IF
Male	0.35	0.51	0.75	0.54	1.13	0.53	0.8	0.39	0.59	0.31				0.34	0.21	0.2	0.18	0.42	0.23	0.44	0.37	0.48	0.65
Female	0.44	0.39	0.28	0.69	0.66	0.79	0.6	0.71	0.77					0.5	0.37	0.43	0.23	0.44	0.76	0.87	0.12	0.58	0.66	0.17	0.8	0.41
Figure 7C
	Control													IF
Male	7.07	8.91	16.47	13.43	7.6	17.63	25.95	10.36	15.15	11.62				7.28	5.6	5.85	8.35	2.86	11.19	7.89	10.12	13.08
Female	22.85	21.73	14.34	23.94	24.31	23.64	17.31	29.03	29.47					20.13	18.44	20.34	16.36	15.26	26.51	34.68	24.47	19.37	14.23	15.57
Figure 7D
	Control													IF
Male	1.63	1.52	1.99	2.7	0.95	3.12	4.32	2.25	1.7	2.6				1.25	0.85	0.29	1.11	1.65	0.62	2.17	1.04	1.23	2.18
Female	4.88	4.27	3.37	4.7	5.31	5.22	4.07	5.84	5.82					3.89	4.63	3.56	3.88	3.27	4.87	6.66	4.65	3.42	3.32	2.52
Suppl Figure 2A
Day	C													IF
2	16.06	20.42	29.28	13.82	22.1	15.37	24.1	24.3	18.9	17.5	27			9.29	10.81	9.28	11.1	5.45	9.28	19	15	11.3	16	12.7	16.81	16.84
3	18.77	16	17.14	15.4	23.2	19.35	23.8	28	19.4	17.6	27.76			14.69	9.84	17.73	17.3	14.47	11.73	11.3	14.8	19.1	15.9	13.7	17	15
4	13.46	21.16	23.8	23.08	16.5	17.81	22.5	26.1	19.5	22.5	24.98			29.11	14.2	19.88	15.2	15.1	13.88	14.4	14.2	17	18.14	14.93	19.16	16.95
5	20.42	23.34	21.66	18.8	25.9	18.67	21.1	27	20	21.72	25.63			5.4	18.21	17.95	15.6	16.8	12.64	15.8	18.5	17	15.34	15.56	16.68	17.04
6	15.35	19.02	23.09	26	23.6	19.95	28	28.6	19.7	22	24.67			23.05	13.7	16.18	17.5	14.8	14.54	16	14.6	18.3	15	19.09	17	19.31
7	24.21	20.01	21.36	23.8	22	20.83	23.2	26.5	18.8	21.3	25.17			18.02	14	24.49	14.6	19.5	18.27	15.8	15.3	20	15.12	18.03	18.01	18.46
8	16.85	18.9	20.56	25.5	24.5	26.36	24.8	26.4	19.2	24.25	25.9			14.7	14.86	14.58	20.4	12.8	14.17	19.7	17.4	20.7	18.97	18.5	17.41	18.5
9	17.92	19.56	25.5	19.2	17	23.94	23.6	27	20	25	25.6			17.49	16.06	21.11	15.9	18.7	19.49	16.5	17.6	21	15.82	19.01	19.79	20.7
10	23.83	24.31	26.19	27.9	17.2	18.01	20	27	19.7	25.2	25.6			20.25	17.47	17.82	13	15.9	18.8	17	19.7	22	16	19.86	19.5	15.54
11	23.34	24.34	24.83	21.3	24	25.24	22.4	33.8	19.7	25.5	25.98			16.45	21.75	20.05	18	13.3	18.86	18.7	16.7	22.94	18.43	22.39	19.3	15.48
12	21.35	20.43	25.23	24.1	24.51	22.03	27.3	35.3	26.2	24.63	25.49			15.88	17.75	24.67	17.65	17.9	21.24	21.7	18	19.64	18.5	22.81	19.8	18.83
13	21.11	23.75	24.19	30.1	24.72	25.53	27.4	27.5	27.3	24.48	26			16.94	18.04	24.27	23.76	17.5	15.01	15.6	17.8	18.76	15.45	23.51	24.37	19.65
14	23.38	24.73	28.41	22.9	17.37	23.45	26.4	27.9	28.3	25.3	26.3			16.56	23.43	19.96	16.1	15.8	19.85	15.1	18.7	20	16.3	18.28	21.18	20.12
15	18.14	21.76	26.4	28.8	12.39	27.41	23.3	27.7	29.1	26.01	25.88			20.23	17.6	21.6	15.03	18	14.14	17.6	15.9	24.17	16.49	22.63	25.78	22.83
16	23.9	22.46	28.6	25	27.29	22.07	23.6	31.1	28	24.34	26.17			19.88	19.42	21.15	21.16	18.155	19.13	17.4	14.02	20.75	18	17.76	19.54	23.89
17	26.98	22.76	34.1	24.675	25.63	22.32	27	29.5	30.5	24.8	29.63			18.61	17.98	22.93	20.8	25.18	22.32	20.9	17.67	21.6	19.07	21.55	21.07	23.68
18	25.82	24.8	28.1	33.59	31.77	24.99	28.4	29.5	29.86	28.86	26.51			15.34	21.89	24.3	21.11	15.07	17.43	20.9	16.91	23.03	19.65	25.16	18.23	23.8
19	25.62	26.53	30.3	32.12	30.76	25.17	31.5	33.5	29.87	27.54	26.14			21.35	24.92	24.4	21.43	17.18	21.42	18.6	17.9	19.52	22.91	26.98	16.62	20.52
20	30.35	28.2	26.3	25.76	25.46	22.7	26.7	33.8	30	27.59	26.46			15.68	24.68	28.8	20.71	18.42	28.28	20	18	19.66	18.58	27.2	21.27	24.86
21	25.33	21.18	28.8	29.32	28.26	26.47	29	35	32	30	29			18.59	17.72	20.7	22.93	19.52	17.71	21	20	22	19	29	23	28
22	21.64	17.79	22.6	24.26	23.15	26.96	24	27	25	28	28.4			14.31	18.99	24.7	15.06	16.97	24.34	19.18	19	18	18.89	16.09	16.9	17.3
Suppl Figure 2B
Day	C													IF
2	29.75	34.74	45.38	36.32	31.06	48.5	46.06	36.09	30	36	19.61	30	36	45.81	6.84	45.16	31.23	29.48	62.01	33.26	23.35	45.45	7.52	42.3	40	51.23
3	41.64	41	44.86	44.1	35.54	54.4	49.83	33.92	34.7	46.3	45.17	34.7	46.3	44.46	15.07	45.11	33.17	30.46	58.74	33.44	34.78	49.38	62.28	32.7	39.1	31.83
4	37.8	38.71	43.96	58.38	43.83	3.3	48.45	38.39	32.6	65.38	61.09	32.6	65.38	25.04	20	56.98	39.83	35.17	37.58	33.05	36.68	40.67	44.32	32.4	42.1	29.6
5	38.3	53.09	45.27	47.12	48.7	13.97	56.7	34.92	45.5	56.31	52.4	45.5	56.31	39.66	35	53.03	40.66	30.36	61.92	29.99	29.57	49.27	23.46	34.7	43.12	29.5
6	40.37	40.14	48.85	50.83	46.11	56.24	56.6	42.76	29.4	57.03	38.33	29.4	57.03	45.86	48.87	63.39	34.15	27.37	74.79	35.08	34.47	51.54	11.65	26.5	42.2	34.4
7	41.41	50.4	52.54	59.35	64.49	74.85	52	40.3	37.1	60.64	64.48	37.1	60.64	43.18	52.03	50.13	40.08	32.2	56.11	32.95	34.48	57.15	33.98	25.5	46.44	35.6
8	39.03	42.96	51.07	44.62	67.72	60.38	44.3	33.74	34.9	53.82	42.32	34.9	53.82	38.82	52.59	69.53	39.66	26.19	47.71	27.22	28.87	43.3	36.4	32.1	49.82	35
9	41.89	49.5	42.69	50.59	48.51	61.46	43.8	40.8	25.9	62.67	47.45	25.9	62.67	33.47	47.37	57.25	40.35	28.53	25.75	28.59	43.48	59.89	39.73	34.1	54.49	34.5
10	41.63	40.21	54.05	47.58	57.66	53.12	60.2	40.77	26.3	58.3	43.47	26.3	58.3	37.49	39.57	73.45	38.01	27.85	60.45	28.83	28.43	46.18	22.68	26.8	35.76	28.3
11	49.1	45.41	48.38	48.53	62.61	57.2	36.8	37.78	30.57	58.42	50.43	30.57	58.42	36.28	55.49	52.87	40.26	25.2	66.22	33.38	26.04	45.84	25.66	32	38.68	31.5
12	47.08	50.18	55.12	50.23	60.13	57.82	52.4	36.88	34.28	77.33	51.47	34.28	77.33	33.91	53.89	62.78	34.64	26.69	52.76	27.8	40.98	51.63	35.56	32.91	38.21	32.1
13	43.76	49.67	63.92	78.68	77.27	51.74	52.4	43.9	45.93	68.15	44.09	45.93	68.15	43.48	49.01	60.66	40.59	31.32	66.03	32.73	35.8	64.21	44.58	40.61	46.08	33
14	46.1	54.79	64.42	53.26	78.68	48.65	54.6	43.58	26.42	68.05	58.85	26.42	68.05	40.97	51.04	71.25	52.53	32.48	63.49	30.23	48.58	45.15	61.94	27.19	43.93	30.5
15	49	58.12	65.07	65.39	73.82	52.73	51.9	57.7	22.68	74.77	59.32	22.68	74.77	47.36	53.6	58.6	49.82	35.59	61.35	44.17	39.57	55.74	28.23	32.39	48.37	40
16	52.11	56.62	69.22	63.78	76.41	71.72	50	48.28	40.59	69.7	46.28	40.59	69.7	42.92	52.71	71.66	43.25	30.92	53.36	27.93	47.39	61.87	44.29	36.09	45.89	45
17	47.61	46.13	72.62	64.38	79.37	53.24	49.755	41.89	35.56	77.6	42.94	35.56	77.6	46.09	51.41	69.03	65.88	32.59	66.7	35.06	43.29	52.1	38.44	37.5	48.03	51.37
18	52.75	58.34	71.92	86.25	76.54	59.06	62.08	42.9	45.73	84.1	53.02	45.73	84.1	48.96	61.54	88.27	56.81	33.63	51.38	34.94	48.14	71.89	56.68	39.26	52.24	38.92
19	54	57.88	75.69	74.12	92.15	57.18	51.67	43.03	45.81	86.8	59.66	45.81	86.8	58.24	59.16	76.92	54.6	44.71	52.67	35.64	51.01	67	32.66	45.87	64.9	56.42
20	55	51.78	72.95	74.75	92.13	67.4	44.39	45.48	46.24	85.6	52.49	46.24	85.6	53.27	60.02	87.02	73.9	38.75	81.46	34.55	55.05	67.9	58.83	49.28	57.59	51.29
21	52.1	48.9	67	66	86	52	54.36	34.36	47.81	73	50.75	47.81	73	45	54	70	60	45	77	40.04	39.6	52.5	56.09	42.43	53.74	49.82
22	42.1	41.2	60	58	68	52.92	41.64	36.56	34.65	51.5	61.59	34.65	51.5	40	47	66	55	40	60	29.85	34.56	49.2	49.13	33.78	46.77	54.16
Suppl Figure 2C
Day	C													IF
1	3	3.7	4.7	2.2	3.29	3.63	-8.03	5.29	-1.39	1.2	4.37	3.29	3.63	-1.54	-0.7	1.08	0.8	-0.4	2	-0.05	4.04	-1.18	-5.03	-0.9	-4.78	5
2	5	5.7	6.7	5.2	6.41	6.04	2.86	4.41	5.53	3.4	6.74	6.41	6.04	3	3.04	2	1	-12.86	4.63	1	5.21	2.96	0.52	2.1	-13.21	7
3	8	6.7	6.7	7.7	12.96	12.77	7.3	10.96	5.25	11.2	9.96	12.96	12.77	8.05	5.21	4	2.97	-8.35	9	3.9	17.45	4.99	9.13	8.8	0.64	16
4	13.49	9.69	12	9.2	14.86	13.74	11.23	11.86	9.88	10.4	14.83	14.86	13.74	12	10.45	6	3.3	-1.75	12.2	7	17.55	12.15	9.55	11.4	1.06	18
5	17.9	11.7	14	10.6	17.41	16.37	13.53	16.41	12.08	20.7	12.05	17.41	16.37	14.9	14.55	7.4	5	1.25	14	10	22.94	15.84	12.48	11.8	1.03	14.7
6	19	14.7	18.7	14.2	19.35	14.69	14.52	17.35	24.28	21	23.38	19.35	14.69	18.13	18.94	10.1	7	5.45	16.58	14	28.05	18.31	16.64	18.1	9.08	15.16
7	22.59	16.7	21	16.2	24.69	21.74	17.79	22.69	29.68	26.4	26.86	24.69	21.74	20	21.05	13.1	8.1	10.85	19.1	20	28.96	23.19	21.13	17.2	9.84	16.66
8	24.05	19.7	23	21.2	27.88	21.11	19.59	23.88	30.98	25.6	29.97	27.88	21.11	22	24.96	17	10	-2.35	22	27.2	29.89	23.33	17.09	20.6	11.73	23.39
9	28	23	29	23.2	30.34	28.46	22.05	24.23	30.38	21.8	33.02	30.34	28.46	26	28.89	21	10.9	17.55	27.2	25	31.28	30.19	23.69	23.3	17.99	31.24
10	34.69	26.3	31.9	29.97	32.1	34.64	23.25	28.39	41.58	21.4	33.61	32.1	34.64	28	30.28	25	12.2	16.15	33	24.41	31.04	31.02	27.92	19.2	20.4	32.94
11	37.5	30.49	30.49	31.94	38.31	34.96	32.99	30.34	38.98	28.3	35.92	38.31	34.96	30.98	31.04	34	27	20.35	35.62	30	33.39	38.67	33.91	26.3	28.97	35.63
12	45	35.4	39.4	35.03	45.16	38.6	34.71	38.12	46.68	38.8	40.08	45.16	38.6	36	33.39	39	31.07	23.25	42.2	38.06	38.49	47.12	43.91	35.46	30.67	41.24
13	53	43.53	48.53	37.18	48.41	42.29	40.95	45.16	49.68	41.97	45.25	48.41	42.29	46.51	37.49	45.17	37.8	30.75	49.29	44.02	45.28	45.61	48.45	43.58	28.6	42.42
14	73	48	53.92	41.79	53.82	49.26	45.94	48.41	53.78	38.75	45.82	53.82	49.26	44	42.28	49	43.46	34.05	53.77	47.41	42.73	52.12	51.01	39.39	38.89	42.68
15	80	53.92	62.45	50.65	61.42	50.08	47.49	49.82	64.38	33.55	48.55	61.42	50.08	48.09	45.73	51.62	49.91	39.25	59.15	52.48	44.68	58.26	58.52	43.98	43.89	46.35
16	88	65.45	75.35	61.2	71.82	56.14	55.7	61.42	72.08	40.19	49.31	71.82	56.14	54	49.68	64.35	60.1	44.37	59.84	57.73	45.17	64.66	68.66	50.31	51.96	53.52
17	95	85.35	84.44	72.2	86.22	69	63.24	74.82	77.87	45.53	52.21	86.22	69	63.46	51.17	74.82	70.23	66.12	67.35	69.84	53.01	69.49	81.82	59.82	59.03	57.84
18	106	104.44	109.73	83.38	100.72	82.88	74.42	87.02	100.03	62.38	63.04	100.72	82.88	71.04	57.01	79.2	76.43	67.35	80.92	81.18	55.03	82.98	86.76	72.95	68.1	65.82
19	117	119.73	116.29	116.09	111.92	96.92	87.5	109.72	109	77.93	70.38	111.92	96.92	88.62	60.03	91.97	90.01	83.51	92.98	90.57	61.1	96.28	106.06	85.17	79.37	81.54
20	136.03	146.29	126.65	122.2	131.25	114.37	106.11	121.62	124.08	84.7	72.08	131.25	114.37	99.15	69.1	104.65	101.33	92.86	102.94	104	68.15	109.58	125.16	98.94	95.3	89.32
21	145	156.65	142.7	143.1	148.92	127.67	118.62	141.12	147.37	107.08	77.62	148.92	127.67	119.64	81.84	115.55	111.89	104.64	117	125.82	81.84	119.64	142.06	118.54	101.75	97.32
22	155.28	162.7	159.78	162.2	166.9	145.16	131.98	152.92	153.2	113.68	91.32	166.9	145.16	130.67	90.07	128.16	130	118.7	132.84	134.2	86.07	133.24	155.46	126.89	113.29	105.09
Suppl Figure 3A
	C													IF
Male	0.4455	0.2364	0.4364	0.6455	0.7	0.6273	0.7727	0.5273	0.5182	0.5364				0.8273	0.2909	0.6364	0.6455	0.7182	0.6909	0.4727	0.3	0.6455	0.6636
Female	1.2	0.2727	1.091	1.509	0.7182	0.8636	0.8545	0.8909	0.8909	0.7364				1.209	0.7455	1.055	1.109	0.8909	1.291	0.7636	0.9	0.7909	1.073	1.173	0.6818
Suppl Figure 3B
	Control													IF
Male	75.53	20.88	105.5	67.65	37.42	34.05	86.25	83.12	68.42	31.47				52.46	19.16	35.11	49.06	47.27	76.83	56.42	21.7	55.54	42.86
Female	100.1	52.13	99.93	124.6	46.1	67.27	87.63	44.67	61.23	60.05				53.34	26.72	51.73	73.94	52.11	77.44	56.04	116.8	45.3	39.08	84.64	69.9
Suppl Figure 3C
	Control													IF
Male	5	3.3	5.4	7.1	6.3	6.4	5.6	4.7	5.5	9.6				6.8	4	6.8	6.4	4.6	5.7	4.9	6	6	6.9
Female	11.1	12.9	13.2	7.9	10.8	7.1	11.5	11.3	7.4					9.8	7.8	9.1	10.9	10.6	10	8.7	8.1	10.1	10.1	8.7	6.6
Suppl Figure 3D
	Control													IF
Male	-4.9	-4.8	-11	-9.8	-9.1	-7.8	-6.3	-7.1	-6.3					-2.7	-6.3	-8	-8.8	-3	-8.4	-9	-10.4	-5.3	-4.9
Female	0.4	-6.5	-4.9	0.6	-7.4	-5.7	-6.3	-11.8	-2.3	-9.5				-6.5	-5.6	-6.5	-6.6	-6.1	-8.5	-3.9	-6.6	-10	-5.9
Suppl Figure 4A
	0.9	1.2	1.5	1.8	2.1
	49.164	52.325	18.542	10.584	10.57
	79.91	69.779	34.946	34.74	26.825
	50.533	51.58	43.861	37.188	29.743
	28.894	48.973	33.278	21.651	14.968
	46.667		33.532	26.786	15.353
Suppl Figure 4B
	0.9	1.2	1.5	1.8	2.1
	21.082	55.241	29.576	18.928	18.773
	85.638	67.943	25.541	27.76	40.843
	11.302	20.35	18.007	10.389	10.29
	87.717	28.515	17.312	25.854	21.667
	41.655	48.429	35.867	26.942	32.039
	60.907	51.278	38.584	21.304	20.225
	70.981	63.131	54.008	40.87	23.87
Suppl Figure 4C
	0.9	1.2	1.5	1.8	2.1
	83.367	72.289	48.954	31.891	33.659
	90.593	83.876	58.321	70.128	44.275
	84.793	80.581	59.848	41.682	42.433
	66.901	58.629	55.576	59.739	48.247
	68.182		54.545		46.481
Suppl Figure 4D
	0.9	1.2	1.5	1.8	2.1
	80.641	72.247	45.905	28.205	15.282
	66.732	54.308	56.465	26.703	35.711
	92.966	77.141	62.094	57.728	56.715
	53.329	71.924	25.121	22.61	15.632
	86.821	61.962	70.083	42.086	27.745
	93.565	83.466	85.401	57.837	35.333
	30.719	78.833	66.377	42.911	33.316
Suppl Figure 5A
Week	CM 4% NaCl					CF 4% NaCl					CM 1% NaCl					CF 1% NaCl
5	163.53	106.85	133.55	193.01	134.32	122.61	134.06	105.89	152.65	101.97	156.91	173.145	123.795	207.8	145.325	137.11	146.37	101.28	166.17	116.68
6	279.6	246.38	238.42	255.04	228.35	180.61	132.65	163.42	123.48	157.46	242.87	158.065	232.86	234.425	188.62	178.44	131.105	171.285	130.555	167.13
7	320.31	250.91	172.37	150	241	188.86	167.4	144.8	139.79	105.49	250.47	251.505	160.425	213.725	174.23	133.045	179.82	137.37	137.675	110.105
8	328.14	270	233.16	195.07	221.3	160.3	132.05	102.53	128.33	133.32	292.59	250.215	228.915	233.415	237.12	178.69	127.185	119.5	132.255	139.88
9	260.23	325.22	286.75	230.32	215.67	146.63	220.22	153.27	137.25	122.87	215.79	257.51	262.57	224.18	231.25	100.37	124.675	170.9	137.34	141.42
10	217.21	336.43	203.9	214	290.28	117.47	214.23	111	142.51	175.62	244.7	286.59	163.645	163.655	249.19	105.04	155.99	107.405	133.385	152.07
11	271.4	253.36	230.95	239.74	227.94	178	177.5	132.69	140.73	192.42	202.88	203.355	195.185	208.325	226.435	127.5	155.99	133.72	127.315	147.725
12	273	255	234	241	228	180	179	136	145	196	202	213	200	208	213	130	158	136	129	149
Suppl Figure 5B
Week	IFM 4% NaCl					IFF 4% NaCl					IFM 1% NaCl					IFF 1% NaCl
5	173.68	120.11	189.77	144.95	144.95	104.81	111.19	151	139.94	139.94	169.44	142.06	196.91	167.69	167.69	135.68	127.35	160.14	143.35	143.35
6	187.66	169.78	269.42	208.72	208.72	104.13	124.31	187.27	166.21	166.21	173.56	174.36	210.23	177.92	177.92	126.11	138.38	190.85	176.56	176.56
7	205.73	185.09	323.72	295.81	295.81	121.84	134.74	197.42	136.14	136.14	182.01	185.68	210.91	180	180	148.56	142.56	165.64	126.49	126.49
8	316.33	228.55	212.79	210.86	210.86	183.86	120.34	124.69	150.28	150.28	291.08	226.34	199.42	177.92	177.92	154.25	139.15	133.33	125.16	125.16
9	322.66	205.84	208.54	233.92	233.92	141.46	120.29	128.04	128.52	128.52	253.22	212.5	196.58	180.22	180.22	129.15	128.24	130.08	122.5	122.5
10	319.55	200.14	202.62	217.11	217.11	137.43	114.59	143.72	127	127	203.89	211.41	187.14	195.08	195.08	127.56	124.43	129.55	131.59	131.59
11	299.62	205.3	171.34	217.11	217.11	156.97	118.46	148.26	150	150	208.18	205.79	188.4	150.8	150.8	146.98	130.86	122.68	128.89	128.89
12	300	208	174	221	217	157	129	149	152	150	203	207	188	153	154	148	131	123	129.9	129.9
Suppl Figure 5C
Week	Control M (HS)					Control F (HS)					CM (ND)					CF (ND)
5	509.27	331.45	593.01	538.21	332.04	386.33	390.05	241.64	453.6	320.44	221.58	231.73	154.81	267.76	190.13	184.15	193.61	153.08	256.65	199.6
6	578.92	677.79	655.71	640.54	568.36	432.92	388.97	405.79	455.17	468.24	389.17	323.68	298.55	343.71	344.23	272.64	184.53	270.39	304.18	237.97
7	617.18	667.29	772.99	575.34	518.27	471.88	351.41	410.67	416.24	373.4	366.23	345.41	308.98	309.84	313.42	225	254.66	241.61	250.5	320.94
8	748.09	604.7	640.66	640.14	645.18	479.87	492.75	444.37	427.38	423.21	405	354.5	312.62	350.69	379.25	200	292.79	233.77	372.71	190.6
9	807.88	589.13	622.99	592.55	598.14	465.56	575.84	445.5	390.84	440.89	413.16	410	307.95	331.31	436.01	195	311.59	250	235.12	384.88
10	623.21	724.26	574.54	605.95	807.69	434.2	570.16	434.87	445.89	527.16	470.35	435	263.96	347.48	415.96	150.88	283.24	284.74	265.8	324.52
11	676.92	635.95	659.11	554.81	694.16	465.56	496.89	391.53	439.01	538.14	487.53	347.29	351.67	325.8	417.39	210.08	300	326.4	254.04	364.85
12	676	636	657	556	693	467	498	390	436	538	488	348	352	322	421	212	300	324	257	365
Suppl Figure 5D
Week	IF M (HS)					IF F (HS)					IF M (NS)					IF F (NS)
5	516.97	460.76	525.74	430.26	480	387.58	272.54	454.14	325.15	305	222.2	227.11	244.21	206.04	224	295.63	196.66	234.6	219.96	223
6	513.51	550.07	603.95	482.13	549	361.55	300.53	494.22	317.64	322	221.34	248.63	308.66	259.71	250	272.21	220.71	222.96	208.73	228
7	562.69	641.32	552.27	747.14	600	399.91	338.03	463.62	317.61	338	312.69	255.72	335.89	283.21	278	326.19	244.48	224.84	226.3	280
8	646	624.66	546.49	635.61	615	391.76	417.03	475.46	303.32	400	354.45	311.07	313.06	289.24	309	349.96	239.94	235.84	246.67	255
9	627.45	641.32	564.56	612.83	620	386.64	351.9	473.46	464.94	407	260.89	311.99	262.99	285.35	300	361.88	197.39	219.57	261.16	200
10	651.43	623.57	525.94	615.15	627	431.54	391.71	362.4	366.68	400	288.17	330.5	301.78	261.03	308	380.37	201.71	223.33	246.65	221
11	566.94	757.24	530.26	600	598	405.95	339.82	377.85	378	396	251.51	327.5	277.5	300	287	392.62	206.71	183.79	245.54	230
12	567	755	533	600	599	407	339	378	376	400	253	327	279	300	277	392.62	206.71	183.79	245.54	250
Suppl Figure 6A
	C 4% NaCl											IF 4% NaCl
Male	0.57	0.65	0.54	0.64	0.72	0.69	0.64	0.65	0.64	0.82		0.56	0.54	0.8	0.67	0.51	0.33	0.71	0.65	0.75
Female	0.87	0.8	1.12	1.17	0.76	1.07	0.87	0.89	0.72			0.96	0.82	0.87	0.72	0.74	0.92	1.29	1	1	1.37	0.9
Suppl Figure 6B
	C										IF
Male	45.8	75.73	22.22	84.34	21.74	77.75	24.22	73.75	32.23	92.2	42.68	86.85	81.09	58	20.48	58.73	39.68	31.41
Female	56.94	58.55	97.38	64.29	44.32	60.8	37.82	34.95			61.97	66.89	56.48	83.31	41.32	61.79	54.33	57.54	67.52
Suppl Figure 6C
	C											IF
Male	7	6.08	8.33	7.73	5.42	8.86	8.85	5.58	6.81	8.27		4.95	6.16	7.08	6	4.47	6.32	4.54	5.4	6.39
Female	10.69	11	8.2	10.63	13.6	11.82	9.75	11.27	11.63			9.8	10.9	10.84	10.03	9.56	11.77	16.64	10.87	9.06	9.65	8.26
Suppl Figure 6D
	C													IF
Male	-12.11	-9.8	-11.07	-4.94	-11.55	-4.72	-19.11	-9.18	-6.43	-17.88				-6.61	-12.04	-6.91	-11.64	-9.76	-8.39	-7.74	-8.84	-9.72
Female	-7.85	-9.79	-12.34	-5.8	-18.64	-7.71	-7.33	-12	-11.45					-7.25	-11.9	-9.98	-18.54	-11.82	-4.89	-11.02	-7.37	-13.71	-11.53	-14.5	-20.58	-12.48
Table 1
Body weight	Control	IF
	5.71	6.69
	5.8	6.03
	5.62	5.81
	7.11	6.26
	7.15	5.78
	6.01	5.49
	6.19	5.93
	6.56	7.88
	6.59	6.11
	7.38	6.14
	7.71	6.55
		6.19
		6.55
Table 2
Kidney wt		Control											IF
	Male	0.013	0.012	0.011	0.011	0.011	0.01	0.011	0.012	0.011			0.008	0.011		0.01	0.009	0.009	0.01	0.01	0.011	0.008	0.01
	Female	0.0125	0.0117	0.012	0.012	0.012	0.012	0.01	0.011	0.011			0.0112	0.0087	0.0076	0.009	0.009	0.009	0.01	0.009	0.011	0.01	0.01
Brain wt		Control											IF
	Male	0.038	0.044	0.047	0.038	0.044	0.042	0.035	0.036	0.048	0.044		0.041	0.044	0.04	0.041	0.037	0.038	0.038	0.042	0.04	0.041	0.035
	Female	0.04	0.048	0.05	0.044	0.043	0.042	0.042	0.0478	0.0445			0.0382	0.0403	0.0443	0.041	0.041	0.041	0.04	0.043	0.04	0.042	0.038
Liver wt		Control											IF
	Male	0.036	0.037	0.036	0.041	0.035	0.037	0.036	0.038	0.034			0.039	0.038	0.035	0.037	0.044	0.041	0.042	0.044	0.036	0.035	0.039
	Female	0.039	0.039	0.04	0.037	0.039	0.04	0.0346	0.0365	0.036			0.031	0.039	0.036	0.036	0.039	0.041	0.042	0.048	0.0346	0.0425	0.0383
B/L ratio		C											IF
	Male	1.385	1.177		1.054	1.243	1.036	1.285	1.34	1.061			0.971	1.233	1.112	0.985	1.096	1.106	0.985	0.872	1.021	0.945	0.944
	Female	1.3798	1.2217	1.065	1.065	1.097	1.154	1.348	1.308	1.033			1.0992	0.9498	1.1579		1.053	1.107	1.11	1.066	1.063	0.958	0.93
Table 3
	C													IF
Male	113	117	113	109	102	105.3	98	95	100	93	97			115.9	104	109	102	94	103.35	97	98	92	102	94	103	101
Female	108	108	109	110	106		96	92	94	95	101			111	118	102	103	98	104	98	100	95	99	102	96	110
	C													IF
Male	119	115	109	110	110	107	108	110	119	112	109			114	107	111	105	110	115	113	111	108	107	110	116	106
Female	110	108	109	107	107		110	107	110	108	111			113	109	111	109	105	111	109	107	103	113	109	114	107
	C													IF
Male	111.35	111.55	107	112.775	108.25	102								114.4	110.825	106.225	109.2	105	107
Female	106.775	113.875	107.25	105.3	106.275	107								109.6	108.125	106.55	107.35	106	106
Table 4
		Control (N = 4)					FF (N = 5 or 2)
PD1	Male		2700	3150	2550	2100	2775	2400	2250	2625
	Female		2550	3000	3225	3600		2325	2700	2325
		Control (N = 6)						FF (N = 6 or 5)
PD12	Male	25125	21750	22200	23400	22875	22275	21375	22275	20550	21750	24375	23400
	Female	23625	24075	21450	21075	21825	22875	20850	20775	22650	23550	23175
Tble 5
MAP		Control N= 5, n=10											IF N=7, n=12
	Male	117	129.1	155	116.5	130.5	128.6	108.8	126.1	119.3	119.3		116.4	98.5	142.8	136.6	99.42	102.7	126.6	124.5	129.9	114.8
	Female	129.5	125.8	114.2	132.9	123.6	118.6	106.3	129.5	113.2	115		138.7	131.8	141.1	123.5	128.7	112.9	135.5	132	124.7	125.8	118.5
Na	CM	CF	FM	FF
	138	137	154	141
	140	155	151	133
	140	130	137	159
	117	132	131	132
	147	141	155	139
	153	107	144	151
	151	124	140	145
	146	145	151	113
	141	123	140	146
		146	130	140
			143	146
			155	147
				140
K	CM	CF	FM	FF
	3	4	4	3
	3	4	4	3
	2	3	3	4
	3	3	3	3
	4	3	4	3
	4	3	4	3
	3	2	4	3
	3	3	3	2
	2	3	3	3
	3	3	4	3
			4	3
			4	3
				3
Osm	CM	CF	FM	FF
	423	372	372	399
	364	348	367	373
	340	352	358	338
	305	373	387	344
	348	334	380	363
	384	370	364	369
	355	352	306	369
	312	289	307	365
	358	409	380	352
	389	367	379	339
			343
			389
			392
Protein	CM	CF	FM	FF
	5.085	3.7879	3.6178	3.1606
	4.0765	3.631	3.9572	3.3199
	3.8935	4.1147	3.9898	4.054
	4.6958	3.8252	3.631	3.8862
	4.4879	4.3603	4.1791	4.2239
	4.9376	4.24	4.1398	2.4949
	4.4683	4.8875	4.5658	4.1198
	4.5501	4.6011	5.0199	3.9901
	4.286	3.5607	4.1176	5.2033
	4.0569		5.3219	4.1995
			4.6965	4.7079
				4.1386
Ht		Control (ND)													IF (ND)
	Male	45.6	45.3	45	50.72	47.14	48.48	43.47	46.37	47.82	48.57				50	49.8	54.28	50	47.14	48.57	52.94	53.73	46.87	50.72	55.71	49.29	42.85
	Female	42.85	43	36.76	39.7	44.77	46.48	42	42.85	38.57					41	42	40.57	50	44.44	44.28	40	41.17	50	47.14	39.43	37.14
Table 6
wk5		C (ND) N = 11											C (HS) N = 5												IF (ND) N = 13													IF (HS) N = 6
	Male	113	117	113	109	102	105.3	98	95	100	93	97	110	112	113	108	105	102						Male	115.9	104	109	102	94	103.35	97	98	92	102	94	103	101	118	110	108	105	98	99
	Female	108	108	109	110	106		96	92	94	95	101	112	111	107	110	106	96						Female	111	118	102	103	98	104	98	100	95	99	102	96	110	116	114	108	103	97	101
wk7		C (ND) N = 11											C (HS) N = 5												IF (ND) N = 13													IF (HS) N = 6
	Male	113	117	113	109	102	105.3	98	95	100	93	97	110	112	113	108	105	102						Male	114	107	111	105	110	115	113	111	108	107	110	116	106	124	114	117	116	113	119
	Female	108	108	109	110	106		96	92	94	95	101	112	111	107	110	106	96						Female	113	109	111	109	105	111	109	107	103	113	109	114	107	119	118	117	120	112	110
wk10		C (ND) N = 5						C (HS) N = 5								IF (ND) N = 6						IF (HS) N = 6
	Male	111.35	111.55	107	112.775	108.25	102	129.075	124.375	115.6	121.125	117.75	111		Male	114.4	110.825	106.225	109.2	105	107	124.675	125.375	127.65	124.325	119	116
	Female	106.775	113.875	107.25	105.3	106.275	107	122.975	114.75	115.225	125.5	114.65	114		Female	109.6	108.125	106.55	107.35	106	106	125.833	122.3	120.35	123.025	108	110
Table 7
MAP		Control N=6, n= 10											IF N=6, n=11
	Male	121.3	120.1	131.6	118.6	129.3	123.4	125.4	151.5	115.5	108.9		126.8	94.33	112.9	122.9	101.4	129.5	108.5	131.9	111
	Female	122.6	126.5	93.27	132.9	132.8	108.8	120.4	115.1	133.5			130.6	116.8	126.8	101	125.7	116.8	130.6	112.4	123	112.5	105.4
Ht		Control (HS)													IF (HS)
	Male	59	52.8	56	57	61.6	47.5	59.8	58.9	58.6	59	57.5			59	70	41	51	58.9	56	67.1	56.5	64	50.2	48
	Female	51.5	56	44.5	51.8	52.5	52.8	49	49	51.5	45.3				52	58	53.7	48	47.9	52.5	63	59	50	39.1	37.25	56.5
[truncated: 115 more columns]
